# Supplementary material for: Stem cell–nanomedicine system as a theranostic bio-gadolinium agent for targeted neutron capture cancer therapy
Source: Nat Commun. 2023 Jan 18;14:285. doi: 10.1038/s41467-023-35935-0 (PMC9845336; doi:10.1038/s41467-023-35935-0)
Supplement: Supplementary file 3 — Source Data [file 41467_2023_35935_MOESM3_ESM.xlsx]

## Sheet: Figure 2d
			Fe3O4	Gd-FPFNP	Suspension
		Magnetic Field (Oe)	Mh (emg-1)	Mh (emg-1)	Mh (emg-1)
		9999.82	87.0985	64.9292	0.292181
		9500.38	86.588	64.8087	0.291639
		9000.41	85.9285	64.632	0.290844
		8500.41	84.8114	64.3966	0.289785
		8000.46	83.7311	64.1888	0.28885
		7500.43	82.6024	63.9584	0.287813
		7000.39	81.4582	63.6208	0.286294
		6500.38	80.2343	63.2823	0.284771
		6000.31	78.0364	62.8908	0.283009
		5500.38	75.7998	62.4427	0.280992
		5000.48	73.5336	61.8912	0.27851
		4500.37	71.1246	61.2207	0.275493
		4000.36	68.703	60.4004	0.271802
		3500.41	66.0967	59.2288	0.26653
		3000.33	63.3557	57.7904	0.260057
		2500.39	60.3654	55.7916	0.251062
		2000.25	56.875	53.1512	0.23918
		1500.44	50.9349	47.9744	0.215885
		1000.42	42.888	40.155	0.180697
		750.279	35.7989	37.4834	0.168675
		500.306	27.3292	25.0582	0.112762
		250.286	16.651	13.962	0.062829
		0.373723	-3.21033	-0.680833	-0.00306375
		-249.635	-17.4959	-15.0962	-0.0679328
		-499.667	-28.196	-26.2618	-0.118178
		-749.628	-36.3893	-34.1744	-0.153785
		-999.72	-43.2241	-40.8756	-0.18394
		-1499.66	-50.9555	-46.2486	-0.208119
		-1999.61	-57.0714	-52.5721	-0.236574
		-2499.59	-60.4391	-55.9206	-0.251643
		-2999.67	-63.4281	-57.8669	-0.260401
		-3499.59	-66.1632	-59.178	-0.266301
		-3999.74	-68.7089	-60.3571	-0.271607
		-4499.66	-71.1544	-61.2253	-0.275514
		-4999.54	-73.5209	-61.8372	-0.278267
		-5499.64	-75.8085	-62.4318	-0.280943
		-5999.59	-78.0491	-62.9187	-0.283134
		-6499.65	-80.2674	-63.2285	-0.284528
		-6999.59	-81.4326	-63.6283	-0.286327
		-7499.6	-82.5876	-63.9186	-0.287634
		-7999.63	-83.7323	-64.1542	-0.288694
		-8499.7	-84.8398	-64.3938	-0.289772
		-8999.81	-85.9294	-64.6266	-0.29082
		-9499.56	-86.5303	-64.7635	-0.291436
		-9999.75	-87.12	-64.9497	-0.292274
		-9500.3	-86.5437	-64.9029	-0.292063
		-9000.4	-85.9517	-64.5959	-0.290681
		-8500.46	-84.8454	-64.3975	-0.289789
		-8000.42	-83.7424	-64.1937	-0.288872
		-7500.3	-82.5747	-63.9016	-0.287557
		-7000.39	-81.4259	-63.6416	-0.286387
		-6500.42	-80.2379	-63.2839	-0.284777
		-6000.3	-78.04	-62.9104	-0.283097
		-5500.39	-75.7763	-62.408	-0.280836
		-5000.31	-73.4603	-61.8704	-0.278417
		-4500.44	-71.1133	-61.2458	-0.275606
		-4000.35	-68.6865	-60.3413	-0.271536
		-3500.43	-66.1347	-59.2494	-0.266622
		-3000.35	-63.4231	-57.848	-0.260316
		-2500.29	-60.3048	-55.9729	-0.251878
		-2000.33	-56.8579	-52.716	-0.237222
		-1500.32	-50.6222	-48.0964	-0.216434
		-1000.37	-43.017	-40.3367	-0.181515
		-750.327	-35.6964	-38.1444	-0.17165
		-500.282	-27.8527	-26.5571	-0.119507
		-250.358	-15.866	-13.7189	-0.0617352
		-0.373723	3.24766	1.55106	0.00697979
		249.526	17.7318	16.5217	0.0743477
		499.547	28.2813	26.301	0.118354
		749.784	36.4999	35.0263	0.157618
		999.66	43.3313	40.9209	0.184144
		1499.86	50.9089	48.4286	0.217929
		1999.68	57.0517	52.9579	0.23831
		2499.61	60.3454	55.7862	0.251038
		2999.7	63.4226	57.8659	0.260397
		3499.7	66.1371	59.2643	0.266689
		3999.64	68.6942	60.3284	0.271478
		4499.61	71.1454	61.1918	0.275363
		4999.71	73.5017	61.8127	0.278157
		5499.58	75.7817	62.4071	0.280832
		5999.66	78.0398	62.8575	0.282859
		6499.8	80.24	63.2236	0.284506
		6999.69	81.426	63.5863	0.286139
		7499.54	82.5917	63.8877	0.287494
		7999.64	83.7163	64.1394	0.288627
		8499.66	84.8301	64.4043	0.289819
		8999.62	85.9423	64.6203	0.290792
		9499.65	86.5214	64.7677	0.291455
		9999.64	87.0977	64.9586	0.292314

## Sheet: Figure 2e
T (hours)	Gd-FFNP	Gd-FPFNP	Gd-PPNP
0	0	0	0
1	31	23.6004	12.4945	Mean
3	57.6964	32.819	17.6358	Mean
5	70.2929	36.0573	25.8204	Mean
7	78.55	37.4446	28.658	Mean
10	80.4071	38.6076	30.785	Mean
24	82.6929	46.0859	35.5037	Mean
	0	0	0
	3.25781	3.11091	6.13588	SD
	5.01163	4.0615	3.13777	SD
	7.06207	3.36671	5.50985	SD
	3.11259	5.58198	4.22436	SD
	4.01617	4.43051	6.27844	SD
	4.12232	3.92125	4.10196	SD

## Sheet: Figure 2f
			6h			12h			24h
			Gd-FFNP	Gd-PPNP	Gd-FPFNP	Gd-FFNP	Gd-PPNP	Gd-FPFNP	Gd-FFNP	Gd-PPNP	Gd-FPFNP
			8.612	0.763	6.343	2.271	2.588	17.365	1.122	2.881	19.248
			7.238	1.607	7.412	1.235	3.191	13.991	2.023	5.287	15.854
			6.395	2.571	5.2501	2.859	4.119	13.374	1.714	3.709	17.969

## Sheet: Figure 2g
			Gd concentration (mM)	0.35	0.7	1.05	1.4	2.1
			Control	Gd-FPFNP
			99.1228	93.6842	86.1404	90.3509	90.1754	78.7719
			104.386	97.3684	96.4912	95.4386	90.3509	85.7895
			96.1404	96.3158	100.011	96.1404	89.8246	79.1228
			100.351	93.5088	92.6316	94.5614	87.8947	87.7193
				Free Gadodiamide
				89.7659	89.5824	86.4617	79.1189	75.0803
				91.9688	88.8481	86.8288	81.5053	72.6939
				90.6838	82.4231	81.8724	77.4667	71.776
				89.7659	84.8095	86.4617	83.5246	60.9454
				1.04248

## Sheet: Figure 2h
	Gd		Gd	NP	NP
			Gadodiamide			Gd-FPFNP
		Gd ion concentration	3h	12h		3h	12h
			19.8712	43.3957		5.50881	10.1666
			15.0923	37.1235		6.84894	11.6152
			18.6523	34.2743		8.05638	10.7116
	38.2645	25.0983	17.8719	6.80471	10.8311
	0.0437875		0.0313726
	4.66652	2.48323	2.48323	1.27436	0.731688

## Sheet: Figure 4b
			12h		24h		48h		7day
		Heart	0.8075		0.0038		0.0339		0.0036
			0.3555		0.0032		0.0559		0.00335
			0.3147		0.003		0.0337		0.0176
		Liver	10.5623		8.8942		6.0832		0.0025
			10.285		12.967		7.0743		0.0021
			9.133		11.2491		6.7307		0.0089
		Spleen	0.6983		5.2813		5.1479		0.0045
			2.2882		5.7599		8.5091		0.0033
			2.4889		6.5168		6.3842		0.0152
		Lung	0.4728		1.8725		0.4334		0.0022
			0.2402		2.4202		1.0659		0.0024
			0.9797		1.364		0.1061		0.00579
		Kidney	1.0347		0.9753		0.0018		0.0021
			1.4509		0.8485		0.0038		0.0016
			1.3953		0.9836		0.0021		0.0058
		Intestinal	0.0579		0.4496		0.24		0.0046
			0.1859		0.613		0.181		0.0039
			0.0793		0.4555		1.3567		0.0064
		Blood	0.122		0.2096		0.0022		0.00188
			0.1036		0.1788		0.0026		0.00218
			0.2286		0.182		0.0024		0.00174
		Left brain	0.3165		2.1539		0.7069		0.0033
			0.5193		2.0669		1.5631		0.0041
			0.8237		2.6024		0.7254		0.00901
		Right brain	3.6553		8.1377		2.7046		0.008
			2.2358		6.9683		3.4596		0.002
			6.9582		9.3853		3.436		0.00596

## Sheet: Figure 4c
				%ID/g	Gadodiamide	Gd-FPFNP	SNS	SNS+MN			left brain	right brain
	N/D=Under detection Limit			heart	N/D	0.4133	0.60111	0.7145		Gd concentration (ppm)	1.30084	7.55681
					N/D	0.4815	0.7756	0.7112			1.03972	6.5219
					N/D	0.8282	0.7341	0.5811			1.18985	7.82228
					N/D	0.2063	0.7093	0.6563			1.04347	7.567
				liver	N/D	8.884	5.305	4.294
					N/D	6.901	12.957	3.986
					N/D	5.175	11.699	10.775
					N/D	7.396	6.306	8.632
				spleen	N/D	1.401	7.016	7.749
					N/D	3.381	6.808	11.374
					N/D	5.699	3.333	4.787
					N/D	2.167	4.757	9.123
				lung	N/D	0.3041	2.331	3.006
					N/D	0.9851	2.394	2.321
					N/D	0.7986	3.658	3.992
					N/D	0.6567	3.347	4.214
				kidney	N/D	26.03	5.499	0.6517
					N/D	28.71	7.932	0.7802
					N/D	18.7	4.312	0.9981
					N/D	16.73	5.203	1.301
				intestinal	N/D	0.7971	1.033	1.364
					N/D	0.3116	0.9131	1.545
					N/D	0.8937	0.5916	2.205
					N/D	0.6018	0.2957	0.2451
				blood	N/D	0.7033	0.4951	0.6891
					N/D	0.6015	0.6598	0.7117
					N/D	0.2231	0.4345	0.5612
					N/D	0.4911	0.6012	0.51999
				brain	N/D	2.10287	6.09468	16.7176
					N/D	3.30825	6.82233	16.4332
					N/D	1.09096	5.25745	14.1984
					N/D	2.77472	6.07813	13.0517

## Sheet: Figure 4d
							Gadodiamide	Gd-FPFNP	SNS	SNS+MN
						T/B ratio	N/D	2.99	12.31	24.26
							N/D	5.5	10.34	23.09
							N/D	4.89	12.1	25.3
							N/D	5.65	10.11	25.1

## Sheet: Figure 4e
				Gadodiamide	Gd-FPFNP	SNS	SNS+MN
			T/N ratio	N/D	1.53581	3.37017	5.6999
				N/D	1.78551	5.48965	6.46509
				N/D	1.50275	3.7127	7.04802
				N/D	1.68289	2.74594	6.71005

## Sheet: Figure 5b
			Initial								21day
			Control	Gadodamide+NCT	Gd-FPFNP+NCT	Gd-FPFNP+MN+NCT	SNS+NCT	SNS+MN+NCT			Control	Gadodamide+NCT	Gd-FPFNP+NCT	Gd-FPFNP+MN+NCT	SNS+NCT	SNS+MN+NCT
		Tumor volume (mm2)	48.1	35	42.1	37.8	42.3	33.2			268.1	212.8	165.7	147.6	89.1	46
			28.4	45.8	37.3	28.3	31.1	41.3			232.7	169.7	143.3	115.6	69.7	34.9
			45	23.4	36	35.5	41.9	49.5			245	204	170.1	140.3	87.8	55.5
			42.3	53.1	38.4	36.7	37.5	38			248.9	207.9	153.6	136	82.5	45
			29.5	38.7	32.9	27.2	34	35.3			225	176.4	144.4	111.1	69	52
			40.6	49	36.2	26	30.2	49.1			269.6	223.5	153.7	120.8	76	46

[truncated: 18 more sheets: Figure 5c, Figure 6c, Figure S1, Figure S3a, Figure S3b, Figure S4a, Figure S4b, Figure S8b, Figure S9a, Figure S9b, FIgure S11a b, Figure S15, Figure S16b, Figure S17, Figure S19, Figure S20c, Figure S21, Figure S22]
